# Supplementary material for: Single-Cell Protein and Ethanol Production of a Newly Isolated Kluyveromyces marxianus Strain through Cheese Whey Valorization
Source: Foods. 2024 Jun 16;13(12):1892. doi: 10.3390/foods13121892 (PMC11203209; doi:10.3390/foods13121892)
Supplement: Supplementary file 1 [file foods-13-01892-s001.zip]

Archive with 1 entries (1 files):
- foods-2988298-supplementary.pdf
